# Supplementary material for: The impact of NPK fertilizer on growth and nutrient accumulation in juniper (Juniperus procera) trees grown on fire-damaged and intact soils
Source: PLoS One. 2022 Jan 27;17(1):e0262685. doi: 10.1371/journal.pone.0262685 (PMC8794100; doi:10.1371/journal.pone.0262685)
Supplement: S1 File — (XLSX) [file pone.0262685.s001.xlsx]

## Sheet: Data Set
Soil Type	NPK	Tree height	N leaves	Fwt Stem	Fwt Root	Dwt Stem	Dwt root	RWC	Chl a	Chl b	Chl T	N	P	K	Na	K/Na
1	0	30.73	45.62	20.13	11.86	9.96	5.1	82.67	74.67	45.63	123.75	3.51	7.05	6.43	4.39	1.46469
1	0	31.12	45.9	21.12	12.03	10.06	5.23	83.12	75.45	46.01	124.56	3.64	7.43	6.98	4.55	1.53407
1	0	31.88	46.43	20.88	12.42	10.31	5.55	83.01	75.9	46.43	124.09	3.71	7.88	6.61	4.61	1.43384
1	5	33.16	51.33	26.48	13.92	12.74	7.05	85.54	81.42	51.97	136.39	9.66	14.13	8.02	4.01	2
1	5	33.56	52.54	27.76	14.44	13.04	7.45	86.09	82.01	52.54	137.61	9.12	15.04	8.67	3.9	2.22308
1	5	34.01	51.89	27.98	14.68	13.34	7.87	86.89	82.65	52.88	137.43	9.89	14.99	8.88	3.33	2.66667
1	10	34.87	58.91	31.02	17.41	16.27	10.76	89.99	89.96	67.36	159.32	14.39	17.21	13.75	3.26	4.21779
1	10	35.12	59.76	32.04	18.09	16.89	10.93	90.12	90.54	68.11	160.31	15.12	17.78	14.12	3.45	4.09275
1	10	35.33	60.12	32.74	18.78	17.04	11.13	90.65	90.68	68.32	160.68	14.78	18.33	14.9	3.71	4.01617
2	0	35.38	49.31	27.35	16.12	13.07	6.75	84.51	78.53	49.16	131.68	0.94	9.46	9.73	6.25	1.5568
2	0	36.71	50.33	28.9	16.45	13.56	7.12	85.12	79.12	49.8	132.14	0.99	10.09	10.21	6.64	1.53765
2	0	36.9	51.09	28.11	17.09	13.91	7.09	85.91	79.65	50.09	133.01	1.33	10.65	10.88	6.9	1.57681
2	5	39.09	54.09	33.08	20.39	17.1	11.03	85.13	84.91	57.7	144.61	5.58	18.33	13.66	5.87	2.32709
2	5	40.45	55.65	34.09	21.65	17.8	11.65	86.78	85.65	58.43	145.2	6.45	18.65	14.56	5.92	2.45946
2	5	39.98	56.04	34.91	21.89	18.13	12.01	86.09	85.52	58.9	145.91	6.66	19.13	14.05	6.12	2.29575
2	10	43.11	60.27	41.96	27.45	24.55	17.88	87.67	92.11	64.04	149.17	7.37	21.06	17.01	3.65	4.66027
2	10	43.9	61.78	42.13	28.76	25.31	18.09	88.3	92.9	65.67	150.45	7.71	22.66	18.12	3.45	5.25217
2	10	44.67	60.9	43.01	29.45	25.67	18.91	88.98	93.33	65.32	151.01	8.02	22.97	17.88	3.93	4.54962

## Sheet: XLSTAT_20211026_111817_1_HID15
Observation	Weight	K/Na	Pred(K/Na)	Residual	Std. residual	Std. dev. on pred. (Mean)	Lower bound 95% (Mean)	Upper bound 95% (Mean)	Std. dev. on pred. (Observation)	Lower bound 95% (Observation)	Upper bound 95% (Observation)
Obs1	1	1.46469	1.37208	0.0926117	0.339833	0.12961	1.09208	1.65209	0.301772	0.720142	2.02402
Obs2	1	1.53407	1.37208	0.161985	0.594395	0.12961	1.09208	1.65209	0.301772	0.720142	2.02402
Obs3	1	1.43384	1.37208	0.0617587	0.22662	0.12961	1.09208	1.65209	0.301772	0.720142	2.02402
Obs4	1	2	2.17552	-0.175518	-0.644053	0.145669	1.86082	2.49022	0.30901	1.50794	2.84309
Obs6	1	2.66667	2.17552	0.491149	1.80224	0.145669	1.86082	2.49022	0.30901	1.50794	2.84309
Obs7	1	4.21779	4.31957	-0.101777	-0.373464	0.12961	4.03956	4.59957	0.301772	3.66763	4.97151
Obs8	1	4.09275	4.31957	-0.226814	-0.832283	0.12961	4.03956	4.59957	0.301772	3.66763	4.97151
Obs9	1	4.01617	4.31957	-0.303396	-1.11329	0.12961	4.03956	4.59957	0.301772	3.66763	4.97151
Obs10	1	1.5568	1.66254	-0.105739	-0.388004	0.12961	1.38253	1.94254	0.301772	1.0106	2.31448
Obs11	1	1.53765	1.66254	-0.124889	-0.458272	0.12961	1.38253	1.94254	0.301772	1.0106	2.31448
Obs12	1	1.57681	1.66254	-0.0857277	-0.314573	0.12961	1.38253	1.94254	0.301772	1.0106	2.31448
Obs13	1	2.32709	2.46598	-0.138889	-0.509647	0.132977	2.1787	2.75325	0.303233	1.81088	3.12107
Obs14	1	2.45946	2.46598	-0.00651687	-0.0239133	0.132977	2.1787	2.75325	0.303233	1.81088	3.12107
Obs15	1	2.29575	2.46598	-0.170225	-0.62463	0.132977	2.1787	2.75325	0.303233	1.81088	3.12107
Obs16	1	4.66027	4.61003	0.0502474	0.18438	0.12961	4.33002	4.89003	0.301772	3.95809	5.26197
Obs17	1	5.25217	4.61003	0.642147	2.35632	0.12961	4.33002	4.89003	0.301772	3.95809	5.26197
Obs18	1	4.54962	4.61003	-0.0604082	-0.221664	0.12961	4.33002	4.89003	0.301772	3.95809	5.26197
Obs5	1	2.22308	2.17552	0.0475591	0.174515	0.145669	1.86082	2.49022	0.30901	1.50794	2.84309

## Sheet: XLSTAT_20211026_111817_1_HID14
Observation	Weight	Na	Pred(Na)	Residual	Std. residual	Std. dev. on pred. (Mean)	Lower bound 95% (Mean)	Upper bound 95% (Mean)	Std. dev. on pred. (Observation)	Lower bound 95% (Observation)	Upper bound 95% (Observation)
Obs1	1	4.39	4.51667	-0.126667	-0.494776	0.147806	4.19462	4.83871	0.295613	3.87258	5.16075
Obs2	1	4.55	4.51667	0.0333333	0.130204	0.147806	4.19462	4.83871	0.295613	3.87258	5.16075
Obs3	1	4.61	4.51667	0.0933333	0.364571	0.147806	4.19462	4.83871	0.295613	3.87258	5.16075
Obs4	1	4.01	3.67	0.34	1.32808	0.181025	3.27558	4.06442	0.313545	2.98684	4.35316
Obs6	1	3.33	3.67	-0.34	-1.32808	0.181025	3.27558	4.06442	0.313545	2.98684	4.35316
Obs7	1	3.26	3.575	-0.315	-1.23043	0.104515	3.34728	3.80272	0.276521	2.97251	4.17749
Obs8	1	3.45	3.575	-0.125	-0.488265	0.104515	3.34728	3.80272	0.276521	2.97251	4.17749
Obs9	1	3.71	3.575	0.135	0.527327	0.104515	3.34728	3.80272	0.276521	2.97251	4.17749
Obs10	1	6.25	6.59667	-0.346667	-1.35412	0.147806	6.27462	6.91871	0.295613	5.95258	7.24075
Obs11	1	6.64	6.59667	0.0433333	0.169265	0.147806	6.27462	6.91871	0.295613	5.95258	7.24075
Obs12	1	6.9	6.59667	0.303333	1.18486	0.147806	6.27462	6.91871	0.295613	5.95258	7.24075
Obs13	1	5.87	5.97	-0.1	-0.390612	0.147806	5.64796	6.29204	0.295613	5.32591	6.61409
Obs14	1	5.92	5.97	-0.05	-0.195306	0.147806	5.64796	6.29204	0.295613	5.32591	6.61409
Obs15	1	6.12	5.97	0.15	0.585918	0.147806	5.64796	6.29204	0.295613	5.32591	6.61409
Obs16	1	3.65	3.575	0.075	0.292959	0.104515	3.34728	3.80272	0.276521	2.97251	4.17749
Obs17	1	3.45	3.575	-0.125	-0.488265	0.104515	3.34728	3.80272	0.276521	2.97251	4.17749
Obs18	1	3.93	3.575	0.355	1.38667	0.104515	3.34728	3.80272	0.276521	2.97251	4.17749
Obs5	1	3.9	3.67	0.23	0.898408	0.181025	3.27558	4.06442	0.313545	2.98684	4.35316

## Sheet: XLSTAT_20211026_111817_1_HID13
Observation	Weight	K	Pred(K)	Residual	Std. residual	Std. dev. on pred. (Mean)	Lower bound 95% (Mean)	Upper bound 95% (Mean)	Std. dev. on pred. (Observation)	Lower bound 95% (Observation)	Upper bound 95% (Observation)
Obs1	1	6.43	6.41524	0.0147619	0.0202619	0.346497	5.66668	7.1638	0.806753	4.67235	8.15812
Obs2	1	6.98	6.41524	0.564762	0.775182	0.346497	5.66668	7.1638	0.806753	4.67235	8.15812
Obs3	1	6.61	6.41524	0.194762	0.267327	0.346497	5.66668	7.1638	0.806753	4.67235	8.15812
Obs4	1	8.02	9.36429	-1.34429	-1.84514	0.389429	8.52298	10.2056	0.826103	7.5796	11.149
Obs6	1	8.88	9.36429	-0.484286	-0.664722	0.389429	8.52298	10.2056	0.826103	7.5796	11.149
Obs7	1	13.75	13.9052	-0.155238	-0.213077	0.346497	13.1567	14.6538	0.806753	12.1624	15.6481
Obs8	1	14.12	13.9052	0.214762	0.294778	0.346497	13.1567	14.6538	0.806753	12.1624	15.6481
Obs9	1	14.9	13.9052	0.994762	1.36539	0.346497	13.1567	14.6538	0.806753	12.1624	15.6481
Obs10	1	9.73	10.5314	-0.801429	-1.10003	0.346497	9.78287	11.28	0.806753	8.78854	12.2743
Obs11	1	10.21	10.5314	-0.321429	-0.441187	0.346497	9.78287	11.28	0.806753	8.78854	12.2743
Obs12	1	10.88	10.5314	0.348571	0.478443	0.346497	9.78287	11.28	0.806753	8.78854	12.2743
Obs13	1	13.66	13.4805	0.179524	0.246411	0.355498	12.7125	14.2485	0.81066	11.7292	15.2318
Obs14	1	14.56	13.4805	1.07952	1.48173	0.355498	12.7125	14.2485	0.81066	11.7292	15.2318
Obs15	1	14.05	13.4805	0.569524	0.781718	0.355498	12.7125	14.2485	0.81066	11.7292	15.2318
Obs16	1	17.01	18.0214	-1.01143	-1.38827	0.346497	17.2729	18.77	0.806753	16.2785	19.7643
Obs17	1	18.12	18.0214	0.0985714	0.135297	0.346497	17.2729	18.77	0.806753	16.2785	19.7643
Obs18	1	17.88	18.0214	-0.141429	-0.194122	0.346497	17.2729	18.77	0.806753	16.2785	19.7643
Obs5	1	8.67	9.36429	-0.694286	-0.952964	0.389429	8.52298	10.2056	0.826103	7.5796	11.149

## Sheet: XLSTAT_20211026_111817_1_HID12
Observation	Weight	P	Pred(P)	Residual	Std. residual	Std. dev. on pred. (Mean)	Lower bound 95% (Mean)	Upper bound 95% (Mean)	Std. dev. on pred. (Observation)	Lower bound 95% (Observation)	Upper bound 95% (Observation)
Obs1	1	7.05	6.9056	0.144405	0.192146	0.357427	6.13342	7.67777	0.832202	5.10773	8.70346
Obs2	1	7.43	6.9056	0.524405	0.697778	0.357427	6.13342	7.67777	0.832202	5.10773	8.70346
Obs3	1	7.88	6.9056	0.974405	1.29655	0.357427	6.13342	7.67777	0.832202	5.10773	8.70346
Obs4	1	14.13	14.8207	-0.690714	-0.91907	0.401713	13.9529	15.6886	0.852161	12.9797	16.6617
Obs6	1	14.99	14.8207	0.169286	0.225253	0.401713	13.9529	15.6886	0.852161	12.9797	16.6617
Obs7	1	17.21	18.1473	-0.937262	-1.24713	0.357427	17.3751	18.9194	0.832202	16.3494	19.9451
Obs8	1	17.78	18.1473	-0.367262	-0.488682	0.357427	17.3751	18.9194	0.832202	16.3494	19.9451
Obs9	1	18.33	18.1473	0.182738	0.243153	0.357427	17.3751	18.9194	0.832202	16.3494	19.9451
Obs10	1	9.46	10.6144	-1.1544	-1.53606	0.357427	9.84223	11.3866	0.832202	8.81654	12.4123
Obs11	1	10.09	10.6144	-0.524405	-0.697778	0.357427	9.84223	11.3866	0.832202	8.81654	12.4123
Obs12	1	10.65	10.6144	0.0355952	0.0473633	0.357427	9.84223	11.3866	0.832202	8.81654	12.4123
Obs13	1	18.33	18.5295	-0.199524	-0.265488	0.366712	17.7373	19.3218	0.836232	16.723	20.3361
Obs14	1	18.65	18.5295	0.120476	0.160307	0.366712	17.7373	19.3218	0.836232	16.723	20.3361
Obs15	1	19.13	18.5295	0.600476	0.798999	0.366712	17.7373	19.3218	0.836232	16.723	20.3361
Obs16	1	21.06	21.8561	-0.796071	-1.05926	0.357427	21.0839	22.6282	0.832202	20.0582	23.6539
Obs17	1	22.66	21.8561	0.803929	1.06971	0.357427	21.0839	22.6282	0.832202	20.0582	23.6539
Obs18	1	22.97	21.8561	1.11393	1.4822	0.357427	21.0839	22.6282	0.832202	20.0582	23.6539
Obs5	1	15.04	14.8207	0.219286	0.291783	0.401713	13.9529	15.6886	0.852161	12.9797	16.6617

## Sheet: XLSTAT_20211026_111817_1_HID11
Observation	Weight	N	Pred(N)	Residual	Std. residual	Std. dev. on pred. (Mean)	Lower bound 95% (Mean)	Upper bound 95% (Mean)	Std. dev. on pred. (Observation)	Lower bound 95% (Observation)	Upper bound 95% (Observation)
Obs1	1	3.51	4.57345	-1.06345	-0.903553	0.55976	3.36416	5.78274	1.3033	1.75785	7.38906
Obs2	1	3.64	4.57345	-0.933452	-0.793099	0.55976	3.36416	5.78274	1.3033	1.75785	7.38906
Obs3	1	3.71	4.57345	-0.863452	-0.733624	0.55976	3.36416	5.78274	1.3033	1.75785	7.38906
Obs4	1	9.66	10.3121	-0.652143	-0.554087	0.629116	8.95302	11.6713	1.33456	7.42901	13.1953
Obs6	1	9.89	10.3121	-0.422143	-0.35867	0.629116	8.95302	11.6713	1.33456	7.42901	13.1953
Obs7	1	14.39	13.4518	0.938214	0.797145	0.55976	12.2425	14.6611	1.3033	10.6362	16.2674
Obs8	1	15.12	13.4518	1.66821	1.41738	0.55976	12.2425	14.6611	1.3033	10.6362	16.2674
Obs9	1	14.78	13.4518	1.32821	1.12851	0.55976	12.2425	14.6611	1.3033	10.6362	16.2674
Obs10	1	0.94	0.133214	0.806786	0.685478	0.55976	-1.07607	1.3425	1.3033	-2.68239	2.94882
Obs11	1	0.99	0.133214	0.856786	0.72796	0.55976	-1.07607	1.3425	1.3033	-2.68239	2.94882
Obs12	1	1.33	0.133214	1.19679	1.01684	0.55976	-1.07607	1.3425	1.3033	-2.68239	2.94882
Obs13	1	5.58	5.8719	-0.291905	-0.248014	0.574302	4.6312	7.11261	1.30961	3.04267	8.70114
Obs14	1	6.45	5.8719	0.578095	0.491173	0.574302	4.6312	7.11261	1.30961	3.04267	8.70114
Obs15	1	6.66	5.8719	0.788095	0.669598	0.574302	4.6312	7.11261	1.30961	3.04267	8.70114
Obs16	1	7.37	9.01155	-1.64155	-1.39473	0.55976	7.80226	10.2208	1.3033	6.19594	11.8272
Obs17	1	7.71	9.01155	-1.30155	-1.10585	0.55976	7.80226	10.2208	1.3033	6.19594	11.8272
Obs18	1	8.02	9.01155	-0.991548	-0.842459	0.55976	7.80226	10.2208	1.3033	6.19594	11.8272
Obs5	1	9.12	10.3121	-1.19214	-1.01289	0.629116	8.95302	11.6713	1.33456	7.42901	13.1953

## Sheet: XLSTAT_20211026_111817_1_HID10
Observation	Weight	Chl T	Pred(Chl T)	Residual	Std. residual	Std. dev. on pred. (Mean)	Lower bound 95% (Mean)	Upper bound 95% (Mean)	Std. dev. on pred. (Observation)	Lower bound 95% (Observation)	Upper bound 95% (Observation)
Obs1	1	123.75	124.133	-0.383333	-0.107631	2.05627	119.653	128.614	4.11254	115.173	133.094
Obs2	1	124.56	124.133	0.426667	0.119798	2.05627	119.653	128.614	4.11254	115.173	133.094
Obs3	1	124.09	124.133	-0.0433333	-0.0121669	2.05627	119.653	128.614	4.11254	115.173	133.094
Obs4	1	136.39	136.91	-0.52	-0.146003	2.5184	131.423	142.397	4.362	127.406	146.414
Obs6	1	137.43	136.91	0.52	0.146003	2.5184	131.423	142.397	4.362	127.406	146.414
Obs7	1	159.32	155.157	4.16333	1.16896	1.454	151.989	158.325	3.84693	146.775	163.538
Obs8	1	160.31	155.157	5.15333	1.44693	1.454	151.989	158.325	3.84693	146.775	163.538
Obs9	1	160.68	155.157	5.52333	1.55082	1.454	151.989	158.325	3.84693	146.775	163.538
Obs10	1	131.68	132.277	-0.596667	-0.16753	2.05627	127.796	136.757	4.11254	123.316	141.237
Obs11	1	132.14	132.277	-0.136667	-0.0383727	2.05627	127.796	136.757	4.11254	123.316	141.237
Obs12	1	133.01	132.277	0.733333	0.205902	2.05627	127.796	136.757	4.11254	123.316	141.237
Obs13	1	144.61	145.24	-0.63	-0.176889	2.05627	140.76	149.72	4.11254	136.28	154.2
Obs14	1	145.2	145.24	-0.04	-0.011231	2.05627	140.76	149.72	4.11254	136.28	154.2
Obs15	1	145.91	145.24	0.67	0.18812	2.05627	140.76	149.72	4.11254	136.28	154.2
Obs16	1	149.17	155.157	-5.98667	-1.68091	1.454	151.989	158.325	3.84693	146.775	163.538
Obs17	1	150.45	155.157	-4.70667	-1.32152	1.454	151.989	158.325	3.84693	146.775	163.538
Obs18	1	151.01	155.157	-4.14667	-1.16428	1.454	151.989	158.325	3.84693	146.775	163.538
Obs5	1	137.61	136.91	0.7	0.196543	2.5184	131.423	142.397	4.362	127.406	146.414

## Sheet: XLSTAT_20211026_111817_1_HID9
Observation	Weight	Chl b	Pred(Chl b)	Residual	Std. residual	Std. dev. on pred. (Mean)	Lower bound 95% (Mean)	Upper bound 95% (Mean)	Std. dev. on pred. (Observation)	Lower bound 95% (Observation)	Upper bound 95% (Observation)
Obs1	1	45.63	46.0233	-0.393333	-0.333521	0.680891	44.5398	47.5069	1.36178	43.0563	48.9904
Obs2	1	46.01	46.0233	-0.0133333	-0.0113058	0.680891	44.5398	47.5069	1.36178	43.0563	48.9904
Obs3	1	46.43	46.0233	0.406667	0.344826	0.680891	44.5398	47.5069	1.36178	43.0563	48.9904
Obs4	1	51.97	52.425	-0.455	-0.38581	0.833918	50.608	54.242	1.44439	49.2779	55.5721
Obs6	1	52.88	52.425	0.455	0.38581	0.833918	50.608	54.242	1.44439	49.2779	55.5721
Obs7	1	67.36	66.47	0.89	0.754661	0.481463	65.421	67.519	1.27383	63.6946	69.2454
Obs8	1	68.11	66.47	1.64	1.39061	0.481463	65.421	67.519	1.27383	63.6946	69.2454
Obs9	1	68.32	66.47	1.85	1.56868	0.481463	65.421	67.519	1.27383	63.6946	69.2454
Obs10	1	49.16	49.6833	-0.523333	-0.443752	0.680891	48.1998	51.1669	1.36178	46.7163	52.6504
Obs11	1	49.8	49.6833	0.116667	0.0989256	0.680891	48.1998	51.1669	1.36178	46.7163	52.6504
Obs12	1	50.09	49.6833	0.406667	0.344826	0.680891	48.1998	51.1669	1.36178	46.7163	52.6504
Obs13	1	57.7	58.3433	-0.643333	-0.545504	0.680891	56.8598	59.8269	1.36178	55.3763	61.3104
Obs14	1	58.43	58.3433	0.0866667	0.0734876	0.680891	56.8598	59.8269	1.36178	55.3763	61.3104
Obs15	1	58.9	58.3433	0.556667	0.472016	0.680891	56.8598	59.8269	1.36178	55.3763	61.3104
Obs16	1	64.04	66.47	-2.43	-2.06048	0.481463	65.421	67.519	1.27383	63.6946	69.2454
Obs17	1	65.67	66.47	-0.8	-0.678347	0.481463	65.421	67.519	1.27383	63.6946	69.2454
Obs18	1	65.32	66.47	-1.15	-0.975124	0.481463	65.421	67.519	1.27383	63.6946	69.2454
Obs5	1	52.54	52.425	0.115	0.0975124	0.833918	50.608	54.242	1.44439	49.2779	55.5721

## Sheet: XLSTAT_20211026_111817_1_HID8
Observation	Weight	Chl a	Pred(Chl a)	Residual	Std. residual	Std. dev. on pred. (Mean)	Lower bound 95% (Mean)	Upper bound 95% (Mean)	Std. dev. on pred. (Observation)	Lower bound 95% (Observation)	Upper bound 95% (Observation)
Obs1	1	74.67	75.6474	-0.977381	-1.57643	0.294867	75.0104	76.2844	0.686543	74.1642	77.1306
Obs2	1	75.45	75.6474	-0.197381	-0.318358	0.294867	75.0104	76.2844	0.686543	74.1642	77.1306
Obs3	1	75.9	75.6474	0.252619	0.407453	0.294867	75.0104	76.2844	0.686543	74.1642	77.1306
Obs4	1	81.42	82.1429	-0.722857	-1.16591	0.331402	81.4269	82.8588	0.70301	80.6241	83.6616
Obs6	1	82.65	82.1429	0.507143	0.817977	0.331402	81.4269	82.8588	0.70301	80.6241	83.6616
Obs7	1	89.96	90.014	-0.0540476	-0.0871741	0.294867	89.377	90.6511	0.686543	88.5309	91.4972
Obs8	1	90.54	90.014	0.525952	0.848316	0.294867	89.377	90.6511	0.686543	88.5309	91.4972
Obs9	1	90.68	90.014	0.665952	1.07412	0.294867	89.377	90.6511	0.686543	88.5309	91.4972
Obs10	1	78.53	78.7926	-0.262619	-0.423582	0.294867	78.1556	79.4296	0.686543	77.3094	80.2758
Obs11	1	79.12	78.7926	0.327381	0.528037	0.294867	78.1556	79.4296	0.686543	77.3094	80.2758
Obs12	1	79.65	78.7926	0.857381	1.38288	0.294867	78.1556	79.4296	0.686543	77.3094	80.2758
Obs13	1	84.91	85.2881	-0.378095	-0.609835	0.302527	84.6345	85.9417	0.689868	83.7977	86.7785
Obs14	1	85.65	85.2881	0.361905	0.583721	0.302527	84.6345	85.9417	0.689868	83.7977	86.7785
Obs15	1	85.52	85.2881	0.231905	0.374042	0.302527	84.6345	85.9417	0.689868	83.7977	86.7785
Obs16	1	92.11	93.1593	-1.04929	-1.69241	0.294867	92.5223	93.7963	0.686543	91.6761	94.6425
Obs17	1	92.9	93.1593	-0.259286	-0.418205	0.294867	92.5223	93.7963	0.686543	91.6761	94.6425
Obs18	1	93.33	93.1593	0.170714	0.275347	0.294867	92.5223	93.7963	0.686543	91.6761	94.6425
Obs5	1	82.01	82.1429	-0.132857	-0.214287	0.331402	81.4269	82.8588	0.70301	80.6241	83.6616

## Sheet: XLSTAT_20211026_111817_1_HID7
Observation	Weight	RWC	Pred(RWC)	Residual	Std. residual	Std. dev. on pred. (Mean)	Lower bound 95% (Mean)	Upper bound 95% (Mean)	Std. dev. on pred. (Observation)	Lower bound 95% (Observation)	Upper bound 95% (Observation)
Obs1	1	82.67	82.9333	-0.263333	-0.286907	0.529913	81.7788	84.0879	1.05983	80.6242	85.2425
Obs2	1	83.12	82.9333	0.186667	0.203377	0.529913	81.7788	84.0879	1.05983	80.6242	85.2425
Obs3	1	83.01	82.9333	0.0766667	0.0835298	0.529913	81.7788	84.0879	1.05983	80.6242	85.2425
Obs4	1	85.54	86.215	-0.675	-0.735426	0.649008	84.8009	87.6291	1.12411	83.7658	88.6642
Obs6	1	86.89	86.215	0.675	0.735426	0.649008	84.8009	87.6291	1.12411	83.7658	88.6642
Obs7	1	89.99	89.285	0.705	0.768111	0.374705	88.4686	90.1014	0.991376	87.125	91.445
Obs8	1	90.12	89.285	0.835	0.909749	0.374705	88.4686	90.1014	0.991376	87.125	91.445
Obs9	1	90.65	89.285	1.365	1.48719	0.374705	88.4686	90.1014	0.991376	87.125	91.445
Obs10	1	84.51	85.18	-0.67	-0.729978	0.529913	84.0254	86.3346	1.05983	82.8708	87.4892
Obs11	1	85.12	85.18	-0.06	-0.0653712	0.529913	84.0254	86.3346	1.05983	82.8708	87.4892
Obs12	1	85.91	85.18	0.73	0.795349	0.529913	84.0254	86.3346	1.05983	82.8708	87.4892
Obs13	1	85.13	86	-0.87	-0.947882	0.529913	84.8454	87.1546	1.05983	83.6908	88.3092
Obs14	1	86.78	86	0.78	0.849825	0.529913	84.8454	87.1546	1.05983	83.6908	88.3092
Obs15	1	86.09	86	0.09	0.0980568	0.529913	84.8454	87.1546	1.05983	83.6908	88.3092
Obs16	1	87.67	89.285	-1.615	-1.75957	0.374705	88.4686	90.1014	0.991376	87.125	91.445
Obs17	1	88.3	89.285	-0.985	-1.07318	0.374705	88.4686	90.1014	0.991376	87.125	91.445
Obs18	1	88.98	89.285	-0.305	-0.332304	0.374705	88.4686	90.1014	0.991376	87.125	91.445
Obs5	1	86.09	86.215	-0.125	-0.13619	0.649008	84.8009	87.6291	1.12411	83.7658	88.6642

[truncated: 22 more sheets: XLSTAT_20211026_111817_1_HID6, XLSTAT_20211026_111817_1_HID5, XLSTAT_20211026_111817_1_HID4, XLSTAT_20211026_111817_1_HID3, XLSTAT_20211026_111817_1_HID2, XLSTAT_20211026_111817_1_HID1, XLSTAT_20211026_111817_1_HID, ANOVA_HID, ANOVA_HID1, ANOVA_HID2, ANOVA_HID3, ANOVA_HID4, ANOVA_HID5, ANOVA_HID6, ANOVA_HID7, ANOVA_HID8, ANOVA_HID9, ANOVA_HID10, ANOVA_HID11, ANOVA_HID12 …]
